# Supplementary material for: Preliminary Prognostication for Good Neurological Outcomes in the Early Stage of Post-Cardiac Arrest Care
Source: Diagnostics (Basel). 2023 Jun 26;13(13):2174. doi: 10.3390/diagnostics13132174 (PMC10340272; doi:10.3390/diagnostics13132174)
Supplement: Supplementary file 1 [file diagnostics-13-02174-s001.zip]

Archive with 1 entries (1 files):
- diagnostics-2449619-supplementary.pdf
